# Supplementary material for: Platelet-Activating Factor Receptor (PAFR) Regulates Retinal Progenitor/Stem Cells Profile in Ciliary Epithelium Cells
Source: Int J Mol Sci. 2024 Mar 7;25(6):3084. doi: 10.3390/ijms25063084 (PMC10970094; doi:10.3390/ijms25063084)
Supplement: Supplementary file 1 [file ijms-25-03084-s001.zip]

Archive with 1 entries (1 files):
- ijms-2827348-supplementary.pdf
